# Supplementary material for: Suppression of bacterial cell death underlies the antagonistic interaction between ciprofloxacin and tetracycline
Source: Mol Syst Biol. 2025 Oct 27;22(1):7. doi: 10.1038/s44320-025-00162-w (PMC12759072; doi:10.1038/s44320-025-00162-w)
Supplement: Supplementary file 1 — Table EV1 [file 44320_2025_162_MOESM1_ESM.xlsx]

## Sheet: Table EV1
Table EV1. Single-cell statistics for all lineages under different treatment conditions and growth media for each experimental replicate.
Data shown is representative of data pooled over the duration of the experiment for the no-drug control, or over the final 2 hours of antibiotic treatment. CV = Coefficient of Variation.
Treatment	Growth medium & replicate	Number lineages	Number cell-cycles	Elongation rate [1/h]			Division time [min]			SOS intensity [a.u./area]			Constitutive intensity [a.u./area]			Birth length [µm]		Division length [µm]
				Mean	Median	CV	Mean	Median	CV	Mean	Median	CV	Mean	Median	CV	Mean	CV	Mean	CV
No-drug control	Gluaa_1	283	8919	1.09	1.13	0.27	40.54	35	0.47	152.61	115.61	1.18	791.09	626.33	0.6	2.73	0.29	5	0.14
	Gluaa_2	334	11581	1.09	1.12	0.27	39.74	35	0.53	140.51	107.72	1.2	683.03	531.85	0.63	3.05	0.33	5.55	0.13
	Glu_1	78	1108	0.51	0.52	0.25	81.12	80	0.32	151.25	98.35	1.48	1350.84	1312.4	0.21	1.92	0.28	3.73	0.07
	Glu_2	342	5871	0.53	0.54	0.23	83.97	75	0.39	150.19	95.59	2.55	1362.13	1306.9	0.25	1.77	0.23	3.53	0.09
	Gly_1	188	1978	0.28	0.28	0.29	166.23	150	0.47	119.2	79.39	2.56	1942.07	1928.56	0.24	1.75	0.16	3.38	0.06
	Gly_2	376	3517	0.25	0.26	0.28	191.02	170	0.5	149.37	88.68	2.46	2070.4	2028.95	0.17	1.74	0.17	3.43	0.08
	Gly_3	304	2647	0.24	0.25	0.29	204.31	180	0.57	167.08	96.46	2.8	2130.1	2093.16	0.17	1.68	0.19	3.26	0.06
CIP	Gluaa_1	189	511	0.89	1.04	0.53	45.73	40	0.77	337.56	235.44	2.24	621.8	508.2	0.81	4.26	0.69	7.18	0.65
	Gluaa_2	156	423	0.89	1.02	0.51	46.27	40	0.57	289.77	226.37	1.01	638.85	495.08	0.79	4.34	0.62	7.78	0.63
	Gluaa_3	182	522	0.95	1.11	0.52	42.57	35	0.76	338.52	219.22	1.76	576.58	420.37	0.83	4.55	0.66	7.8	0.64
	Glu_1	379	678	0.36	0.43	0.61	101.39	85	0.86	893.88	389.61	2.33	1140.08	1109.73	0.51	3.01	0.54	5.19	0.66
	Glu_2	357	620	0.34	0.41	0.65	109.6	90	0.8	1133.67	519.67	1.75	1171.14	1182.86	0.46	2.85	0.52	5.1	0.72
	Gly_1	251	362	0.18	0.21	0.78	222.51	160	0.98	1402.11	386.83	2.28	1958.16	1882.28	0.33	2.47	0.47	3.89	0.58
	Gly_2	307	442	0.17	0.21	0.82	199.46	150	0.81	1598.73	451.36	1.91	1948.16	1898.42	0.34	2.63	0.45	4.14	0.61
TET	Gluaa_1	320	1079	0.91	0.96	0.32	54.43	45	0.73	135.06	106.78	0.96	1130.22	862.97	0.64	2.11	0.22	3.73	0.27
	Gluaa_2	233	793	0.92	0.96	0.3	50.77	40	0.65	134.29	100.25	1.25	992.38	765	0.66	2.3	0.22	4.03	0.31
	Glu_1	349	714	0.38	0.4	0.34	118.86	100	0.57	162.74	88.29	2.59	1381.54	1329.35	0.22	1.71	0.22	2.97	0.28
	Glu_2	351	791	0.46	0.48	0.3	101.22	85	0.5	157.16	95.57	3.2	1416.62	1362.65	0.24	1.61	0.17	2.84	0.26
	Gly_1	317	534	0.23	0.23	0.39	202.62	170	0.54	123.91	77.37	2.82	2154.14	2142.47	0.19	1.47	0.16	2.43	0.24
	Gly_2	277	449	0.2	0.21	0.35	229.67	190	0.59	146.71	89.56	2.25	2212.07	2204.12	0.16	1.45	0.17	2.38	0.29
	Gly_3	411	684	0.23	0.25	0.35	205.81	160	0.69	280.5	97.44	4.31	2195.34	2101.36	0.23	1.71	0.15	2.83	0.29
CIP-TET	Gluaa_1	320	1004	0.87	0.93	0.36	53.33	45	0.59	243.99	191.94	1.61	935.18	720.29	0.69	2.63	0.33	4.64	0.44
	Gluaa_2	287	935	0.92	0.98	0.34	49.75	45	0.53	301.3	214.66	1.68	891.93	684.24	0.66	2.9	0.38	5.19	0.47
	Glu_1	347	653	0.37	0.4	0.46	121.59	100	0.8	430.8	194.92	2.45	1326.25	1305	0.36	1.91	0.28	3.41	0.48
	Glu_2	336	598	0.34	0.36	0.56	134.51	105	0.78	588.37	229	2.04	1280.3	1254.59	0.38	2.01	0.53	3.53	0.66
	Gly_1	325	503	0.2	0.23	0.65	212.31	160	0.69	754.01	205.6	2.4	2194.44	2135.45	0.32	1.8	0.39	2.99	0.58
	Gly_2	431	634	0.17	0.19	0.59	237.86	190	0.67	703.59	219.16	2.19	2027.37	2043.05	0.26	1.78	0.3	2.86	0.55
