# Supplementary material for: Suppression of bacterial cell death underlies the antagonistic interaction between ciprofloxacin and tetracycline
Source: Mol Syst Biol. 2025 Oct 27;22(1):7. doi: 10.1038/s44320-025-00162-w (PMC12759072; doi:10.1038/s44320-025-00162-w)
Supplement: Supplementary file 2 — Table EV2 [file 44320_2025_162_MOESM2_ESM.xlsx]

## Sheet: Table EV2
			Table EV2. Single-cell statistics for surviving lineages under different treatment conditions and growth media for each experimental replicate.
			Data shown is representative of data pooled over the duration of the experiment for the no-drug control, or over the final 2 hours of antibiotic treatment. CV = Coefficient of Variation.
Treatment	Growth medium & replicate	Number lineages	Number cell-cycles	Elongation rate [1/h]			Division time [min]			SOS intensity [a.u./area]			Constitutive intensity [a.u./area]			Birth length [µm]		Division length [µm]
				Mean	Median	CV	Mean	Median	CV	Mean	Median	CV	Mean	Median	CV	Mean	CV	Mean	CV
No-drug control	Gluaa_1	251	1015	1.1	1.14	0.26	42.26	35	0.56	149.1	116.71	0.9	815.86	627.06	0.66	2.7	0.28	4.68	0.3
	Gluaa_2	273	1109	1.08	1.12	0.28	41.43	35	0.67	141.05	111.87	0.91	713.94	544.49	0.69	2.99	0.28	5.12	0.33
	Glu_1	72	172	0.5	0.51	0.22	86.8	80	0.31	134.74	93.36	1.42	1393.55	1359.17	0.21	1.81	0.14	3.19	0.25
	Glu_2	302	751	0.53	0.54	0.23	86.2	80	0.43	127.62	93.51	0.99	1336.53	1270.89	0.27	1.77	0.13	3.12	0.23
	Gly_1	175	319	0.28	0.29	0.32	167.8	150	0.64	114.62	82.63	1.46	2010.26	1970.34	0.26	1.76	0.12	2.92	0.22
	Gly_2	333	578	0.25	0.25	0.28	192.01	160	0.58	127.11	93.29	0.85	2169.75	2104.37	0.18	1.76	0.14	2.92	0.28
	Gly_3	272	455	0.23	0.24	0.3	203.26	170	0.52	134.14	96.15	0.91	2176.74	2103.73	0.18	1.69	0.14	2.76	0.25
CIP	Gluaa_1	84	325	1.03	1.06	0.3	46.08	40	0.78	244.57	226.94	0.6	701.05	544.13	0.8	4.02	0.63	6.85	0.55
	Gluaa_2	67	256	1.03	1.07	0.28	45.1	40	0.58	241.75	201.62	0.51	707.35	543.51	0.81	3.95	0.53	7.19	0.55
	Gluaa_3	80	325	1.12	1.18	0.29	41.17	35	0.71	251.53	214.59	0.63	648.02	476.12	0.75	4.09	0.57	7.21	0.54
	Glu_1	163	384	0.47	0.48	0.23	92.71	85	0.61	403.23	350.15	0.57	1208.44	1153.4	0.24	2.56	0.47	4.41	0.42
	Glu_2	140	316	0.46	0.46	0.22	96.46	90	0.41	510.09	428.79	0.77	1308.89	1282.44	0.23	2.43	0.46	4.25	0.44
	Gly_1	110	195	0.26	0.28	0.31	185.43	160	0.55	418.68	343.84	0.87	2058.13	1949.45	0.24	2.17	0.3	3.59	0.35
	Gly_2	131	237	0.26	0.26	0.31	171.31	150	0.52	444.04	410.38	0.48	2031.47	1963.72	0.22	2.18	0.16	3.54	0.25
TET	Gluaa_1	286	978	0.91	0.96	0.31	54.17	45	0.7	134.21	107.04	0.75	1123.51	861.39	0.62	2.1	0.21	3.73	0.27
	Gluaa_2	212	741	0.93	0.96	0.28	50.61	40	0.66	126.59	98.47	0.92	980.51	759.64	0.67	2.3	0.21	4.01	0.28
	Glu_1	318	672	0.39	0.4	0.31	119.11	100	0.58	147.63	87.77	2.58	1400.3	1335.28	0.2	1.69	0.2	2.95	0.28
	Glu_2	333	758	0.46	0.48	0.3	101.35	87.5	0.5	118.06	94.75	0.83	1417.14	1362.07	0.23	1.6	0.16	2.82	0.24
	Gly_1	295	502	0.23	0.23	0.35	202.65	170	0.52	96.36	77.37	1.07	2172.43	2155.85	0.17	1.46	0.14	2.42	0.23
	Gly_2	245	403	0.21	0.21	0.33	222.15	190	0.49	112.55	88.36	1.28	2213.62	2201.65	0.15	1.43	0.12	2.34	0.24
	Gly_3	362	617	0.24	0.25	0.29	197.95	160	0.51	155.06	95.54	1.66	2205.5	2110.05	0.22	1.68	0.12	2.78	0.24
CIP-TET	Gluaa_1	265	905	0.91	0.95	0.29	53.57	45	0.59	211.69	188.58	0.53	967.4	729.43	0.69	2.55	0.29	4.54	0.35
	Gluaa_2	229	828	0.96	1	0.27	48.82	40	0.49	240.87	210.2	0.53	886.63	676.28	0.64	2.85	0.36	5.06	0.38
	Glu_1	248	529	0.42	0.42	0.29	112.91	100	0.56	223.37	185.45	0.71	1364.16	1329.5	0.21	1.79	0.2	3.17	0.29
	Glu_2	220	449	0.4	0.4	0.35	123.14	105	0.59	270.93	218.2	0.71	1359.6	1303.13	0.26	1.74	0.26	3.05	0.34
	Gly_1	202	352	0.25	0.26	0.36	197.17	160	0.61	207.47	188.49	0.58	2234.01	2175.39	0.22	1.57	0.16	2.63	0.27
	Gly_2	260	428	0.21	0.22	0.33	219.94	180	0.52	226.12	199.81	0.51	2101.65	2073.11	0.15	1.59	0.15	2.56	0.25
